# Supplementary material for: Eating Attitudes of Patients with Celiac Disease in Brazil: A Nationwide Assessment with the EAT-26 Instrument
Source: Nutrients. 2023 Nov 16;15(22):4796. doi: 10.3390/nu15224796 (PMC10674570; doi:10.3390/nu15224796)
Supplement: Supplementary file 1 [file nutrients-15-04796-s001.zip]

Archive with 1 entries (1 files):
- nutrients-2702337-supplementary.pdf
